# Supplementary material for: Proinflammatory T cell polarization is already present in patients with early knee osteoarthritis
Source: Arthritis Res Ther. 2021 Jan 22;23:37. doi: 10.1186/s13075-020-02410-w (PMC7821658; doi:10.1186/s13075-020-02410-w)
Supplement: Supplementary file 1 — Additional file 1. Antibody panel. [file 13075_2020_2410_MOESM1_ESM.xlsx]

## Sheet: Tabelle1
Antibody	Fluorochrome	Company	Clone
CD4	Vioblue	Miltenyi	VIT4
CXCR3	Alexa Fluor 488	BD	1C6/CXCR3
CCR4	PE	BD	1G1
7-AAD		eBioscience
CD25	PE-Cy7	BD	2A3
CCR3	Alexa Fluor 647	BD	5E8
CCR5	APC-Cy7	BD	2D7/CCR5
CD127	E Fluor 450	E-Biosience	eBioRDR5
CD161	FITC	BD	DX12
CCR6	PE-Cy7	BD	11A9
CD25	APC	BD	2A3
CD4	APC-Cy7	BD	RPA-T4
	1st setup
	2nd setup
	both setups
